# Supplementary material for: Genome-Wide Identification and Expression Analyses of the MADS-Box Gene During Flowering in Primulina huaijiensis
Source: Plants (Basel). 2025 Jun 16;14(12):1843. doi: 10.3390/plants14121843 (PMC12196631; doi:10.3390/plants14121843)
Supplement: Supplementary file 1 [file plants-14-01843-s001.zip]

Archive with 1 entries (1 files):
- plants-3638082-supplementary.xlsx
