# Supplementary material for: Genome-Wide Identification and Expression Analyses of the MADS-Box Gene During Flowering in Primulina huaijiensis
Source: Plants (Basel). 2025 Jun 16;14(12):1843. doi: 10.3390/plants14121843 (PMC12196631; doi:10.3390/plants14121843)
Supplement: Supplementary file 1 [file plants-14-01843-s001.zip › plants-3638082-supplementary.xlsx]

## Sheet: Table S1
Table S1. Physicochemical properties of MADS-box genes family P. huaijiensis.
Gene Name	Gene ID	Length (aa)	MW (Da)	pI	Instability Index	Aliphatic Index	GRAVY	SLP
PhuMADS1	Phu00841	176	20276.1	10	43.67	79.83	-0.841	Nucleus
PhuMADS2	Phu01110	247	28720.8	8.55	56.68	79.43	-0.826	Nucleus
PhuMADS3	Phu01151	306	35498.8	8.54	58.79	69.77	-0.563	Nucleus
PhuMADS4	Phu01163	227	26186.7	9.16	44.75	87.97	-0.7	Nucleus
PhuMADS5	Phu01225	173	19156.1	8.5	39.15	86.82	-0.362	Nucleus
PhuMADS6	Phu02011	230	26404.4	9.55	54.93	88.22	-0.597	Nucleus
PhuMADS7	Phu02065	259	28636.3	5.53	39.77	70.81	-0.45	Nucleus
PhuMADS8	Phu02307	141	16098.3	9.67	60.32	67.16	-0.794	Nucleus
PhuMADS9	Phu02326	148	16689	6.59	42.47	83.04	-0.441	Nucleus
PhuMADS10	Phu02358	165	18842.8	10.22	52.11	72.06	-0.581	Nucleus
PhuMADS11	Phu02377	182	21488.7	8.83	65.8	68.57	-0.643	Nucleus
PhuMADS12	Phu02386	130	14449.4	9.35	57.5	69.85	-0.588	Nucleus
PhuMADS13	Phu02754	389	45079.3	5.66	47.06	76.94	-0.349	Nucleus
PhuMADS14	Phu02852	208	23724.4	9.14	51.46	87.21	-0.524	Nucleus
PhuMADS15	Phu03216	257	28297.1	6.45	42.32	70.23	-0.445	Nucleus
PhuMADS16	Phu03462	201	22683.1	8.83	52.46	88.26	-0.472	Nucleus
PhuMADS17	Phu03931	208	23701.4	8.8	50.84	87.69	-0.488	Nucleus
PhuMADS18	Phu04386	73	8316.72	9.97	81.1	69.32	-0.416	Nucleus
PhuMADS19	Phu04990	214	24209.7	7.72	55.72	86.17	-0.679	Nucleus
PhuMADS20	Phu06052	222	25759.5	9.28	61.88	83.92	-0.668	Nucleus
PhuMADS21	Phu06222	256	29811	7.81	52.75	76.17	-0.815	Nucleus
PhuMADS22	Phu06395	225	24993.8	8.84	38.24	87.91	-0.281	Nucleus
PhuMADS23	Phu07214	199	22987.3	9.45	27.28	87.24	-0.728	Nucleus
PhuMADS24	Phu07831	217	24901.4	9.14	45.1	81.89	-0.688	Nucleus
PhuMADS25	Phu08025	327	37651.2	8.67	51.92	64.77	-0.586	Nucleus
PhuMADS26	Phu08124	88	10325.2	9.74	68.62	72.05	-0.634	Nucleus
PhuMADS27	Phu08913	198	22138.6	9.49	66.37	70.4	-0.587	Nucleus
PhuMADS28	Phu09044	251	29037	9.14	47.49	73.43	-0.787	Nucleus
PhuMADS29	Phu09058	189	22061.5	10.14	54.6	85.66	-0.795	Nucleus
PhuMADS30	Phu09709	216	24645.5	9.3	45.81	90.28	-0.592	Nucleus
PhuMADS31	Phu10040	253	29240.2	8.9	48.64	75.57	-0.761	Nucleus
PhuMADS32	Phu10749	248	27929.8	6.07	54.18	89.6	-0.573	Nucleus
PhuMADS33	Phu10903	256	28826.8	4.99	55.3	83.83	-0.585	Nucleus
PhuMADS34	Phu11143	216	25343.4	9.45	53.15	86.25	-0.607	Nucleus
PhuMADS35	Phu11624	253	28222	6.15	46.15	73.64	-0.478	Nucleus
PhuMADS36	Phu11810	248	28474.2	8.21	42.4	77.42	-0.673	Nucleus
PhuMADS37	Phu12156	222	25784.5	9.38	57.66	86.98	-0.65	Nucleus
PhuMADS38	Phu13118	62	7054.3	10.1	45.53	97.42	-0.334	Nucleus
PhuMADS39	Phu13669	225	25869.4	5.27	43.43	77.91	-0.686	Nucleus
PhuMADS40	Phu13841	224	26311.1	9.47	44.68	88.3	-0.779	Nucleus
PhuMADS41	Phu14734	210	23956.6	8.97	42.11	88.76	-0.547	Nucleus
PhuMADS42	Phu15189	239	27223.9	8.97	43.16	81.72	-0.669	Nucleus
PhuMADS43	Phu15492	221	25105.8	9.41	57.09	91.31	-0.604	Nucleus
PhuMADS44	Phu15720	197	22402.8	9.3	52.46	77.21	-0.674	Nucleus
PhuMADS45	Phu15907	261	29888.7	9.37	57.28	76.63	-0.823	Nucleus
PhuMADS46	Phu16099	249	28347.1	7.78	43.66	83.45	-0.547	Nucleus
PhuMADS47	Phu16206	247	28510.7	9.54	65.3	86.88	-0.766	Nucleus
PhuMADS48	Phu16556	252	29037.1	8.9	55.32	80.08	-0.706	Nucleus
PhuMADS49	Phu17018	248	28707.8	9.58	69.53	87.26	-0.793	Nucleus
PhuMADS50	Phu17424	206	23335.1	10.09	54.53	84.22	-0.383	Nucleus
PhuMADS51	Phu18607	165	19646.9	7.65	63.16	81.58	-0.562	Nucleus
PhuMADS52	Phu19144	309	35995.3	8.65	51.61	70.03	-0.615	Nucleus
PhuMADS53	Phu19168	229	26716.4	9.04	58.23	90.61	-0.705	Nucleus
PhuMADS54	Phu19386	202	22800.1	9.04	55.65	76.24	-0.619	Nucleus
PhuMADS55	Phu19439	240	27414	5.06	41.92	73.88	-0.712	Nucleus
PhuMADS56	Phu19499	218	24594.2	8.7	39.93	94.45	-0.428	Nucleus
PhuMADS57	Phu19618	188	21429.7	9.71	33.21	87.13	-0.779	Nucleus
PhuMADS58	Phu19715	217	25478.1	6.64	46.44	73.64	-0.781	Nucleus
PhuMADS59	Phu19975	135	16149.9	10.01	66.27	61.41	-0.85	Nucleus
PhuMADS60	Phu20660	244	28237.3	8.5	62.33	83.2	-0.744	Nucleus
PhuMADS61	Phu20718	212	24139.9	7.01	52.05	85.66	-0.392	Nucleus
PhuMADS62	Phu20730	247	28832.9	8.72	53.08	75.06	-0.695	Nucleus
PhuMADS63	Phu21043	224	25972.7	7.19	59.63	76.61	-0.746	Nucleus
PhuMADS64	Phu21456	232	26504.6	4.79	56.8	73.19	-0.746	Nucleus
PhuMADS65	Phu21835	258	30218.3	7.1	57.97	78.22	-0.815	Nucleus
PhuMADS66	Phu21979	183	21043.3	9.03	43.58	90.05	-0.659	Nucleus
PhuMADS67	Phu21987	175	19858.7	8.64	60.46	81.94	-0.638	Nucleus
PhuMADS68	Phu22050	354	40638.4	6.77	51.37	94.41	-0.467	Nucleus
PhuMADS69	Phu23296	207	24370.8	5.17	42.67	84.25	-0.762	Nucleus
PhuMADS70	Phu23963	211	24179.6	8.73	50.27	90.14	-0.707	Nucleus
PhuMADS71	Phu24127	197	22206.6	9.43	62.98	73.81	-0.599	Nucleus
PhuMADS72	Phu24533	253	29001.9	8.36	47.03	77.11	-0.704	Nucleus
PhuMADS73	Phu24901	239	27560.9	9.17	53.06	79.21	-0.918	Nucleus
PhuMADS74	Phu25511	169	19715.6	8.45	64.27	77.34	-0.668	Nucleus
PhuMADS75	Phu25644	104	11977.7	7.65	52.59	70.38	-0.765	Nucleus
PhuMADS76	Phu25843	211	24330.9	9.24	54.33	83.65	-0.568	Nucleus
PhuMADS77	Phu26590	247	28696.2	6.21	46.31	75.38	-0.764	Nucleus
PhuMADS78	Phu26694	287	32300.5	9.03	49.62	100.59	-0.279	Nucleus
PhuMADS79	Phu27654	163	18488.1	5.6	42.97	86.13	-0.507	Nucleus
PhuMADS80	Phu27933	317	34841.3	9.02	43.61	73.53	-0.454	Nucleus
PhuMADS81	Phu28522	228	26266.7	5.41	61.44	87.68	-0.79	Nucleus
PhuMADS82	Phu29007	244	28096.8	8.78	54.41	81.89	-0.783	Nucleus
PhuMADS83	Phu29631	260	28587	9.1	46.72	73.15	-0.489	Nucleus
PhuMADS84	Phu30109	396	45677.8	6.28	51.29	71.87	-0.544	Nucleus
Length (aa): number of amino acids
MW (Da): molecular weight
pI: theoretical isoelectric point
GRAVY: grand average of hydropathicity
SLP: subcellular localization predication.

## Sheet: Table S2
Table S2. Chromosome location of PhuMADS genes
Chromosome											total	Type-Ⅰ	Type-Ⅱ
Chr01	PhuMADS46	PhuMADS47	PhuMADS45	PhuMADS54							4	1	3
Chr02	PhuMADS80	PhuMADS32	PhuMADS43	PhuMADS39	PhuMADS40						5	2	3
Chr03	PhuMADS31	PhuMADS71	PhuMADS70	PhuMADS81							4	1	3
Chr04	PhuMADS61	PhuMADS62	PhuMADS13								3	0	3
Chr05	PhuMADS51	PhuMADS34									2	1	1
Chr06	PhuMADS63	PhuMADS17	PhuMADS73	PhuMADS7							4	1	3
Chr07	PhuMADS16	PhuMADS1	PhuMADS14	PhuMADS2							4	0	4
Chr08	PhuMADS38	PhuMADS24	PhuMADS23	PhuMADS37	PhuMADS65	PhuMADS53	PhuMADS52				7	1	6
Chr09	PhuMADS18	PhuMADS56	PhuMADS75	PhuMADS25	PhuMADS28	PhuMADS29					6	1	5
Chr10	PhuMADS41	PhuMADS77	PhuMADS76	PhuMADS78							4	0	4
Chr11	PhuMADS58	PhuMADS9	PhuMADS11	PhuMADS12	PhuMADS8	PhuMADS10	PhuMADS33	PhuMADS72	PhuMADS35	PhuMADS26	10	6	4
Chr12	PhuMADS3	PhuMADS4	PhuMADS21	PhuMADS20	PhuMADS57	PhuMADS42	PhuMADS60				7	1	6
Chr13	PhuMADS6	PhuMADS84									2	0	2
Chr14	PhuMADS82	PhuMADS48	PhuMADS27	PhuMADS74	PhuMADS83	PhuMADS50					6	4	2
Chr15	PhuMADS19	PhuMADS36	PhuMADS59								3	1	2
Chr16	PhuMADS64										1	1	0
Chr17	PhuMADS30	PhuMADS69	PhuMADS55								3	2	1
Chr18	PhuMADS49	PhuMADS44	PhuMADS22								3	2	1
scaffold25037	PhuMADS15										1	1	0
scaffold32015	PhuMADS79										1	1	0
scaffold34271	PhuMADS5										1	1	0
scaffold37775	PhuMADS68	PhuMADS67	PhuMADS66								3	1	2
											84	29	55
NOTE	Type-Ⅰ	Type-Ⅱ

## Sheet: Table S3
Table S3. List of the conserved motifs of PhuMADS proteins
Motif	Motif Length (aa)	Sequence	E-value	Sites	Logo
1	41	TNRQVTFSKRRNGLLKKAYELSVLCDAEVAJIVFSPRGKLY	8.7e-2126	84
2	44	HLLGEDLGSLSLKELQNLEKQLEGSLSRIRSRKTQLLLEZIEEL	9.2e-610	48
3	11	MGRGKIEIKRI	2.5e-373	76
4	21	FSSSSMDSTJERYQKCSSNSN	2.9e-227	74
5	21	SWQQEYSKLKAKIESLQRSQR	2.9e-150	27
6	39	WWDEPIEGMDLZELEQYMAALEELLNNVTMRVEELEKAQ	3.1e-103	12
7	20	QRKEKQLEEENKELKKKIEE	5.6e-103	44
8	39	PPPITTFEGLSBLDVEGYTTFDDAPAILNQNPAGGGFGY	9.9e-038	5
9	29	SGGDGWENCASTAKVRDFNKHYLDMCKEL	3.8e-036	4
10	29	SNNYVQQPASNPMDIEQEPFLZIGYQHYN	3.9e-033	4
11	49	DVNLTDFGRINPFQNQSFYNPGMIQRGNIEFEVINQQAISSIIHFPHLD	6.9e-038	3
12	41	MVNQESFTRHRIEKAEEKLRKLQKENKRKELEIFMYQVIEG	1.3e-025	5
13	29	SEGDITDAKNGYFQAVARLEEQKRIEIAA	5.5e-025	5
14	49	NERLQQFSMMPAGQDYSIQSYFTSNALQLNMMETVSVYPVPDKPTLHLG	8.6e-028	3
15	50	HHNVHFQGFFEPLQCNSDLQIGYNDPGNSSQMNASMNHVQNDNSLVPGWM	3.6e-018	2
16	29	QWFPNARDLEYGRDASFPQADGFFGPLDC	5.1e-018	4
17	11	RTLPFPWNADA	1.8e-017	6
18	24	RQDDPHYGLVENEGDYNSVLGFTN	2.3e-017	3
19	39	VPFDCTSQFLNGMHFSTTTSSEQHCQTPSWFPEGERQHM	1.3e-016	2
20	19	QPPHPHRLQPTQPNLQDFG	4.1e-016	4

## Sheet: Table S4
Table S4. Ka/Ks ratios of duplication gene pairs in Primulina huaijiensis.
Type	Gene pair		Ka	Ks	Ka/Ks	Selective pressure
Tandem duplication	PhuMADS12	PhuMADS8	0.132351	0.0904652	1.463	positive selection
Segmental duplication	PhuMADS47	PhuMADS2	0.316138	NaN	NaN	purifying selection
	PhuMADS46	PhuMADS77	0.154406	0.781316	0.197623	purifying selection
	PhuMADS46	PhuMADS36	0.137786	0.855421	0.161074	purifying selection
	PhuMADS47	PhuMADS49	0.050061	0.21572	0.232065	purifying selection
	PhuMADS45	Phu16757	0.0207953	0.200197	0.103874	purifying selection
	PhuMADS54	PhuMADS44	0.0997994	0.354991	0.281132	purifying selection
	PhuMADS40	PhuMADS53	0.107799	0.576576	0.186965	purifying selection
	PhuMADS40	PhuMADS4	0.087463	0.624639	0.140022	purifying selection
	PhuMADS43	PhuMADS30	0.0805411	0.270563	0.29768	purifying selection
	PhuMADS39	PhuMADS55	0.103855	0.411875	0.252151	purifying selection
	PhuMADS70	PhuMADS34	0.21366	1.38186	0.154618	purifying selection
	PhuMADS70	PhuMADS14	0.371432	NaN	NaN	purifying selection
	PhuMADS31	PhuMADS23	0.393764	NaN	NaN	purifying selection
	PhuMADS31	PhuMADS28	0.118271	0.843411	0.140229	purifying selection
	PhuMADS31	PhuMADS48	0.0311958	0.209812	0.148685	purifying selection
	PhuMADS71	PhuMADS27	0.136988	0.410258	0.333908	purifying selection
	Phu29114	PhuMADS68	0.122475	0.313059	0.391219	purifying selection
	PhuMADS13	PhuMADS84	0.0941114	0.254606	0.369635	purifying selection
	PhuMADS62	Phu31245	0.0656501	0.348871	0.188179	purifying selection
	PhuMADS63	Phu27557	0.229682	0.525477	0.437093	purifying selection
	PhuMADS17	PhuMADS14	0.049353	0.174016	0.283612	purifying selection
	PhuMADS73	PhuMADS1	0.0712356	0.20408	0.349057	purifying selection
	PhuMADS63	PhuMADS18	0.0837592	0.671219	0.124787	purifying selection
	PhuMADS17	PhuMADS29	0.373693	NaN	NaN	purifying selection
	PhuMADS2	PhuMADS38	0.0354466	0.91663	0.0386706	purifying selection
	PhuMADS14	PhuMADS29	0.380142	NaN	NaN	purifying selection
	PhuMADS2	PhuMADS60	0.108217	0.978997	0.110538	purifying selection
	PhuMADS2	PhuMADS82	0.192917	1.06697	0.180809	purifying selection
	PhuMADS38	PhuMADS60	0.0141264	0.0991131	0.142528	purifying selection
	PhuMADS23	PhuMADS57	0.0722424	0.189882	0.38046	purifying selection
	PhuMADS37	PhuMADS20	0.0295653	0.124144	0.238153	purifying selection
	PhuMADS65	PhuMADS21	0.0414365	0.194865	0.212643	purifying selection
	PhuMADS53	PhuMADS4	0.0493806	0.261053	0.189159	purifying selection
	PhuMADS52	PhuMADS3	0.0907737	0.18293	0.496222	purifying selection
	PhuMADS38	PhuMADS82	0.0613692	1.4046	0.0436915	purifying selection
	PhuMADS56	PhuMADS78	0.233233	1.11221	0.209702	purifying selection
	PhuMADS28	PhuMADS72	0.0356434	0.255255	0.139639	purifying selection
	PhuMADS18	PhuMADS58	0.09072	0.32097	0.282643	purifying selection
	PhuMADS56	PhuMADS9	0.0804817	0.206985	0.38883	purifying selection
	PhuMADS75	PhuMADS33	0.223195	0.40411	0.552312	purifying selection
	PhuMADS28	PhuMADS48	0.104672	0.749986	0.139565	purifying selection
	PhuMADS56	PhuMADS19	0.25894	1.36699	0.189424	purifying selection
	PhuMADS78	PhuMADS9	0.212349	1.083	0.196076	purifying selection
	PhuMADS76	Phu10468	0.0700049	0.307995	0.227292	purifying selection
	PhuMADS78	PhuMADS19	0.0617719	0.18309	0.337385	purifying selection
	PhuMADS77	PhuMADS36	0.0467799	0.128489	0.364077	purifying selection
	PhuMADS9	PhuMADS19	0.216807	1.45989	0.148509	purifying selection
	PhuMADS35	PhuMADS15	0.122866	0.39632	0.310016	purifying selection
	PhuMADS60	PhuMADS82	0.20186	1.36994	0.14735	purifying selection
	PhuMADS79	PhuMADS5	0.192864	0.416391	0.46318	purifying selection
	PhuMADS67	Phu14555	0.423456	0.506817	0.835521	purifying selection

## Sheet: Table S5
Table S5. Collinear gene pairs between P. huaijiensis and P. eburnea, Populus trichocarpa, Zea mays, Vitis vinifera, Arabidopsis thaliana
P. huaijiensis	P. eburnea		P. huaijiensis	P. trichocarpa		P. huaijiensis	A. thaliana		P. huaijiensis	V.vinifera			P. huaijiensis	Z. mays
PhuMADS11	Peb05441		PhuMADS14	Potri.001G112400		PhuMADS13	AT1G18750		PhuMADS13	VIT_217s0000g06340			PhuMADS14	Zm00001eb403750
PhuMADS13	Peb08544		PhuMADS14	Potri.003G119700		PhuMADS14	AT4G11880		PhuMADS14	VIT_202s0025g04650			PhuMADS17	Zm00001eb403750
PhuMADS14	Peb18524		PhuMADS16	Potri.001G058200		PhuMADS14	AT4G22950		PhuMADS15	VIT_210s0003g03970			PhuMADS24	Zm00001eb102450
PhuMADS15	Peb19298		PhuMADS16	Potri.003G169850		PhuMADS17	AT4G11880		PhuMADS17	VIT_202s0025g04650			PhuMADS42	Zm00001eb102450
PhuMADS16	Peb18388		PhuMADS17	Potri.001G112400		PhuMADS17	AT4G22950		PhuMADS2	VIT_201s0011g00100			PhuMADS42	Zm00001eb317770
PhuMADS17	Peb18524		PhuMADS17	Potri.003G119700		PhuMADS2	AT1G69120		PhuMADS20	VIT_218s0041g01880			PhuMADS46	Zm00001eb008690
PhuMADS2	Peb23236		PhuMADS2	Potri.008G098500		PhuMADS20	AT4G09960		PhuMADS24	VIT_201s0010g03900			PhuMADS49	Zm00001eb214750
PhuMADS20	Peb27730		PhuMADS2	Potri.010G154100		PhuMADS28	AT2G45650		PhuMADS31	VIT_215s0048g01270
PhuMADS20	Peb15429		PhuMADS20	Potri.013G104900		PhuMADS29	AT2G45660		PhuMADS35	VIT_210s0003g03970
PhuMADS21	Peb14806		PhuMADS20	Potri.019G077200		PhuMADS30	AT2G22630		PhuMADS36	VIT_214s0083g01050
PhuMADS22	Peb07738		PhuMADS24	Potri.001G058400		PhuMADS31	AT2G45650		PhuMADS37	VIT_218s0041g01880
PhuMADS27	Peb00806		PhuMADS24	Potri.003G169600		PhuMADS36	AT3G02310		PhuMADS4	VIT_218s0001g13460
PhuMADS28	Peb20558		PhuMADS28	Potri.014G074100		PhuMADS36	AT5G15800		PhuMADS40	VIT_218s0001g13460
PhuMADS28	Peb19390		PhuMADS29	Potri.002G151700		PhuMADS37	AT4G09960		PhuMADS42	VIT_201s0010g03900
PhuMADS29	Peb19771		PhuMADS29	Potri.014G074200		PhuMADS41	AT2G45660		PhuMADS43	VIT_200s0211g00180
PhuMADS30	Peb17736		PhuMADS31	Potri.014G074100		PhuMADS43	AT2G22630		PhuMADS45	VIT_212s0142g00360
PhuMADS31	Peb12164		PhuMADS32	Potri.009G055700		PhuMADS43	AT4G37940		PhuMADS47	VIT_214s0083g01030
PhuMADS31	Peb00918		PhuMADS34	Potri.012G133000		PhuMADS45	AT2G42830		PhuMADS48	VIT_215s0048g01270
PhuMADS32	Peb02876		PhuMADS36	Potri.004G115500		PhuMADS45	AT3G58780		PhuMADS49	VIT_214s0083g01030
PhuMADS34	Peb23535		PhuMADS36	Potri.017G099700		PhuMADS47	AT5G60910		PhuMADS50	VIT_203s0088g00510
PhuMADS34	Peb21741		PhuMADS37	Potri.013G104900		PhuMADS48	AT2G45650		PhuMADS53	VIT_218s0001g13460
PhuMADS35	Peb00439		PhuMADS37	Potri.019G077200		PhuMADS49	AT5G60910		PhuMADS6	VIT_217s0000g04990
PhuMADS35	Peb06007		PhuMADS40	Potri.002G028400		PhuMADS60	AT1G69120		PhuMADS60	VIT_201s0011g00100
PhuMADS36	Peb26473		PhuMADS41	Potri.002G151700		PhuMADS61	AT1G71692		PhuMADS61	VIT_218s0041g02140
PhuMADS37	Peb27730		PhuMADS41	Potri.014G074200		PhuMADS70	AT5G62165		PhuMADS62	VIT_218s0041g01880
PhuMADS37	Peb15429		PhuMADS42	Potri.001G058400		PhuMADS72	AT2G45650		PhuMADS73	VIT_210s0003g02070
PhuMADS4	Peb14923		PhuMADS42	Potri.003G169600		PhuMADS77	AT3G02310		PhuMADS76	VIT_207s0031g01140
PhuMADS40	Peb05539		PhuMADS47	Potri.004G115400		PhuMADS77	AT5G15800		PhuMADS77	VIT_214s0083g01050
PhuMADS41	Peb16477		PhuMADS48	Potri.014G074100					PhuMADS83	VIT_214s0060g00300
PhuMADS42	Peb10689		PhuMADS49	Potri.004G115400					PhuMADS84	VIT_217s0000g06340
PhuMADS43	Peb17736		PhuMADS49	Potri.017G099800
PhuMADS45	Peb07153		PhuMADS50	Potri.009G084200
PhuMADS45	Peb05692		PhuMADS53	Potri.005G118000
PhuMADS46	Peb09520		PhuMADS6	Potri.012G062300
PhuMADS47	Peb08029		PhuMADS60	Potri.010G154100
PhuMADS47	Peb09657		PhuMADS61	Potri.019G076800
PhuMADS48	Peb12164		PhuMADS62	Potri.013G104900
PhuMADS48	Peb00918		PhuMADS62	Potri.019G077200
PhuMADS49	Peb08029		PhuMADS66	Potri.013G107600
PhuMADS50	Peb31287		PhuMADS70	Potri.012G133000
PhuMADS54	Peb25066		PhuMADS72	Potri.014G074100
PhuMADS55	Peb14734		PhuMADS73	Potri.004G064300
PhuMADS56	Peb12110		PhuMADS73	Potri.011G075800
PhuMADS56	Peb10365		PhuMADS76	Potri.007G087500
PhuMADS57	Peb15306		PhuMADS77	Potri.004G115500
PhuMADS58	Peb14501		PhuMADS81	Potri.007G010800
PhuMADS59	Peb16646		PhuMADS82	Potri.010G154100
PhuMADS6	Peb02021		PhuMADS83	Potri.005G002400
PhuMADS60	Peb22563
PhuMADS62	Peb10476
PhuMADS63	Peb10963
PhuMADS64	Peb00366
PhuMADS65	Peb14806
PhuMADS66	Peb01333
PhuMADS67	Peb00852
PhuMADS68	Peb16032
PhuMADS69	Peb17816
PhuMADS70	Peb22857
PhuMADS71	Peb12230
PhuMADS72	Peb20558
PhuMADS72	Peb19390
PhuMADS73	Peb18433
PhuMADS73	Peb29458
PhuMADS77	Peb26473
PhuMADS78	Peb26780
PhuMADS79	Peb30593
PhuMADS8	Peb23019
PhuMADS8	Peb24996
PhuMADS80	Peb02879
PhuMADS81	Peb20965
PhuMADS82	Peb01336
PhuMADS83	Peb28019
PhuMADS84	Peb08544

## Sheet: Table S6
Table S6. Cis-element analysis of PhuMADS.
Cis-elements	Sequence（5'-3'）	Amount	Function	Species	classification
AAAC-motif	CAATCAAAACCT	3	light responsive element		Light responsive elements
ACE	CTAACGTATT/GACACGTATG/GCGACGTACC	15	cis-acting element involved in light responsiveness
AE-box	AGAAACAA/AGAAACTT	23	part of a module for light response
AT1-motif	AATTATTTTTTATT	12	part of a light responsive module
ATC-motif	AGTAATCT/TGCTATCCG/TGCTATCCA	9	part of a conserved DNA module involved in light responsiveness
ATCT-motif	AATCTAATCC	16	part of a conserved DNA module involved in light responsiveness
Box 4	ATTAAT	334	part of a conserved DNA module involved in light responsiveness
Box II	ACACGTAGA	4	part of a light responsive element
CAG-motif	GAAAGGCAGAC	2	part of a light response element
chs-CMA1a	TTACTTAA	18	part of a light responsive element
chs-CMA2a	TCACTTGA	7	part of a light responsive element
chs-Unit 1 m1	ACCTAACCCGC	2	part of a light responsive element
GA-motif	ATAGATAA	20	part of a light responsive element
Gap-box	CAAATGAA(A/G)A	7	part of a light responsive element
GATA-motif	GATAGGA/AAGATAAGATT/AAGGATAAGG	34	part of a light responsive element
GATT-motif	CTCCTGATTGGA	2	part of a light responsive element
G-Box	CACGTG/CACGTT/TACGTG/CACGTC/CACGAC/tgACACGTGGCA/ACACGTGT/TAAACGTG/ACACGTGGC/CCACGTAA/GCCACGTGGA/TAACACGTAG/ACACGTG(G/t)CACC/CACGTGAAA/TCCACATGGCA	76	cis-acting regulatory element involved in light responsiveness
G-box		146	cis-acting regulatory element involved in light responsiveness
GT1-motif	GGTTAA/GGTTAAT/GTGTGTGAA/GCGGTAATT	92	light responsive element
GTGGC-motif	GATTCTGTGGC	1	part of a light responsive element
I-box	gGATAAGGTG/TGATAATGT/AGATAAGG/GTATAAGGCC/cGATAAGGCG/atGATAAGGTC/AAGATAAGGCT/GATAAGGGT	30	part of a light responsive element
LAMP-element	CTTTATCA/CCTTATCCA	11	part of a light responsive element
L-box	ATCCCACCTAC	4	part of a light responsive element
MRE	AACCTAA	24	MYB binding site involved in light responsiveness
Sp1	GGGCGG	3	light responsive element
TCCC-motif	TCTCCCT	17	part of a light responsive element
TCT-motif	TCTTAC	72	part of a light responsive element
3-AF1 binding site	TAAGAGAGGAA	6	light responsive element
LS7	CAGATTTATTTTTA	1	part of a light responsive element
Pc-CMA2b	AGATAATACCCTTTA	1	part of a light responsive element
total		992
ABRE	ACGTG/CACGTG/TACGGTCGCCGCGTGGC/AACCCGG/CGCACGTGTC/CGTACGTGCA/GACACGTACGT/GACACGTGGC/GCAACGTGTC	212	cis-acting element involved in the abscisic acid responsiveness	Abscisic acid responsive element	Hormone responsive elements
AuxRE	TGTCTCAATAAG	1	part of an auxin-responsive element	Auxin responsive elements
AuxRR-core	GGTCCAT	12	cis-acting regulatory element involved in auxin responsiveness
TGA-box	TGACGTAA	1	part of an auxin-responsive element
TGA-element	AACGAC	47	auxin-responsive element
CGTCA-motif	CGTCA	104	cis-acting regulatory element involved in the MeJA-responsiveness	MeJA responsive elements
TGACG-motif	TGACG	103	cis-acting regulatory element involved in the MeJA-responsiveness
GARE-motif	TCTGTTG	18	gibberellin-responsive element	Gibberellin responsive elements
P-box	CCTTTTG	27	gibberellin-responsive element
TATC-box	TATCCCA	30	cis-acting element involved in gibberellin-responsiveness
TCA-element	CCATCTTTTT/TCAGAAGAGG	46	cis-acting element involved in salicylic acid responsiveness	Salicylic acid responsive element
total		601
ARE	AAACCA	171	cis-acting regulatory element essential for the anaerobic induction	Anaerobic induction regulatory element	Environmental stress-related elements
LTR	CCGAAA	85	cis-acting element involved in low-temperature responsiveness	Low-temperature responsive element
TC-rich repeats	ATTCTCTAAC	37	cis-acting element involved in defense and stress responsiveness	Defense and strees responsive elements
WUN-motif	AAATTTCCT	5	wound-responsive element	wound responsive element
GC-motif	CCCCCG	9	enhancer-like element involved in anoxic specific inducibility	Anoxic specific inducibility element
MBS	CAACTG	25	MYB binding site involved in drought-inducibility	drought-inducibility element
total		332
CAT-box	GCCACT	20	cis-acting regulatory element related to meristem expression	Meristem expression regulatory element	Development related elements
circadian	CAAAGATATC	14	cis-acting regulatory element involved in circadian control	Circadian control regulatory element
GCN4_motif	TGAGTCA	24	cis-regulatory element involved in endosperm expression	Endosperm expression
AACA_motif	TAACAAACTCCA	1	involved in endosperm-specific negative expression
HD-Zip 1	CAAT(A/T)ATTG	10	element involved in differentiation of the palisade mesophyll cells	Palisade mesophyll cell differentiation regulatory element
MSA-like	TCCAACGGT	1	cis-acting element involved in cell cycle regulation	Cell cycle regulatory element
O2-site	GATGACATGG/GATGA(C/T)(A/G)TG(A/G)	28	cis-acting regulatory element involved in zein metabolism regulation	Zein metabolism regulatiory element
RY-element	CATGCATG	12	cis-acting regulatory element involved in seed-specific regulation	Seed-specific regulation
MBSI	aaaAaaC(G/C)GTTA/TTTTTACGGTTA	8	MYB binding site involved in flavonoid biosynthetic genes regulation	Flavonoid biosynthetic genes regulatory element
total		118
AT-rich element	ATAGAAATCAA	10	binding site of AT-rich DNA binding protein (ATBP-1)		Site-binding related elements
Box III	atCATTTTCACt	5	protein binding site
CCAAT-box	CAACGG	38	MYBHv1 binding site
HD-Zip 3	GTAAT(G/C)ATTAC	2	protein binding site
Unnamed__1	GAATTTAATTAA	13	60K protein binding site
total		68
AT-rich sequence	TAAAATACT	5	element for maximal elicitor-mediated activation (2copies)		Promoter related elements
CAAT-box	CCAAT/TGCCAAC/CCCAATTT/AGCTCAATTTCA/CAACCAACTCC/CCCAATTT/TGCAAATCT	1370	common cis-acting element in promoter and enhancer regions
TATA-box	TATA/TATAA/TATAAA/ATATAA/ATATAT/ATTATA/ccTATAAAaa/TAAAGATT/TACAAAA/TACATAAA/TATAAAA/TATAAAT/TATAAATA/TATAAGAA/TATACA/TATATA/TATATAA/taTATAAAg/taTATAAAtc/TATATTTATATTT/TATTTAAA/tcTATAAATAgg	4953
total		6328
AAGAA-motif	GAAAGAA/gGTAAAGAAA	106			Others
A-box	CCGTCC	18	cis-acting regulatory element
ABRE2	CCACGTGG	1
ABRE3a	TACGTG	37
ABRE4	CACGTA	37
AC-I	(T/C)C(T/C)(C/T)ACC(T/C)ACC	5
AC-II	CCACCAACCCCC	1
AP-1	TGAGTTAG	7
as-1	TGACG	103
AT~ABRE	TACGTGTC	3
AT~TATA-box	TATATA/TATATAAA	595
Box II -like sequence	TCCGTGTACCA	1	cis-acting regulatory element
box S	AGCCACC	11
CAAT-box	CAAT	1732
CARE	CAACTCAC	6
CCGTCC motif	CCGTCC	18
CCGTCC-box	CCGTCC	18
CTAG-motif	ACTAGCAGAA	9
dOCT	CACGGATC	7
DRE	TACCGACAT	1	cis-acting element involved in dehydration, low-temp, salt stresses Phu11810.t1 GA-motif ATAGATAA 1164 8 - Arabidopsis thaliana part of a light responsive element Phu11810.t1 ERE ATTTTAAA 127 8 - Nicotiana glutinos Phu11810.t1 ERE ATTTTAAA 1328 8 + Nicotiana glutinos Phu11810.t1 plant_AP-2-like CGACCAGG 901 8 - Oryza sativa ? Phu11810.t1 Myb TAACTG 545 6 - Arabidopsis thaliana Phu11810.t1 ABRE AC…
DRE core	GCCGAC	24
DRE1	ACCGAGA	9
ERE	ATTTTAAA	154
F-box	CTATTCTCATT	3
GC-motif	CGCCGCGCA	1	?
HMG-TATA-region	CTATAAATACATTTC	1	cis-acting regulatory element
MYB	CAACAG	227
Myb	TAACTG	64
MYB recognition site	CCGTTG	38
Myb-binding site	CAACAG	45
MYB-like sequence	TAACCA	77
MYC	CAATTG	279
Myc	TCTCTTA	32
NON	CAACGGCCACG	1
re2f-1	GCGGGAAA	1
STRE	AGGGG	116
TATA	TATAAAAT	81	core promoter element around -30 of transcription start
TCA	TCATCTTCAT	21
telo-box	AAACCCTAACCCTAA	1
Unnamed__1	CGTGG/GCCACGTGGC	103
Unnamed__2	CCCCGG/AACCTAACCT	14
Unnamed__4	CTCC	568
Unnamed__6	taTAAATATct	39
Unnamed__10	TCCACGTAGA	4
Unnamed__12	TCCACGTAGA	4
Unnamed__14	TCCACGTAGA	4
Unnamed__16	GCTGCCCGTC	3
Unnamed__8	TCCACGTAGA	4
W box	TTGACC	58
WRE3	CCACCT	40
WUN-motif	AAATTACT/AAATTACTA/AAATTTCTT/CAATTACAT/TAATTACTC/TTATTACAT	51
		794	short_function
e element		1

## Sheet: Table S7
Table S7. FPKM values of PhuMADS genes in different tissues of flowers and developmental stages.
			Table S7. FPKM values of PhuMADS in different tissues of flowers and developmental stages.
Gene ID	Pistil-1	Pistil-2	Pistil-3	Pistil	Stamen-1	Stamen-2	Stamen-3	Stamen	Petal-1	Petal-2	Petal-3	Petal	Sepal-1	Sepal-2	Sepal-3	Sepal	S1-1	S1-2	S1-3	S1	S2-1	S2-2	S2-3	S2	S3-1	S3-2	S3-3	S3	S4-1	S4-2	S4-3	S4	S5-1	S5-2	S5-3	S5
PhuMADS11	15.3051	17.102	17.0667	16.4912	3.33743	3.76931	5.62445	4.24373	19.6605	18.9751	17.6727	18.7694	18.9385	20.5229	19.8122	19.7579	21.2037	15.6063	19.2527	18.6876	14.8678	20.5932	21.0796	18.8468	9.62246	12.3337	10.7266	10.8943	10.245	9.2949	6.79705	8.77899	10.7014	8.97488	18.4861	12.7208
PhuMADS26	0	0	0	0	0.201023	0.214455	0.308086	0.241188	0	0	0	0	0	0	0	0	0	0	0	0	0	0	0	0	0.489845	0.197963	0	0.229269	0.295121	0.129364	0	0.141495	0	0.238726	0	0.0795753
PhuMADS74	16.7089	15.5331	14.9528	15.7316	16.1841	15.5874	14.914	15.5618	32.4022	31.2517	32.699	32.1176	19.565	21.7275	21.5701	20.9542	8.19819	6.44247	6.38158	7.00741	15.767	18.2452	17.2973	17.1032	21.0162	21.4459	18.4651	20.3091	16.3876	16.5106	16.179	16.3591	12.7581	10.0272	17.9241	13.5698
PhuMADS51	0	0	0.074656	0.0248853	0	0	0	0	0.262881	0	0.122604	0.128495	0	0	0	0	0	0	0	0	0	0.102865	0	0.0342883	0	0	0	0	0.120361	0	0	0.0401203	0	0	0	0
PhuMADS8	0.126026	0.058108	0.176614	0.120249	0	0	0	0	0	0	0	0	0.244433	0	0.049712	0.0980483	0	0	0	0	0.145706	0.207471	0.121465	0.158214	0	0	0	0	0	0.065204	0	0.0217347	0.135545	0.199499	0.278588	0.204544
PhuMADS12	0	0.873425	0.551941	0.475122	0	0	0	0	0.307313	0.058969	0.114476	0.160253	0.255256	0.628337	0.073845	0.319146	0	0.16419	0.105395	0.0898617	0.115657	0.627683	0.263328	0.335556	0	0	0.051317	0.0171057	0	0	0	0	0.214174	0.213765	0.477826	0.301922
PhuMADS64	0.070213	0	0	0.0234043	0	0	0.294208	0.0980693	0	0.094298	0.016438	0.036912	0.091527	0	0	0.030509	0	0.33631	0.057287	0.131199	1.53242	3.53861	3.05651	2.70918	0.035038	0	0	0.0116793	0	0	0	0	0	0	0	0
PhuMADS10	3.46119	3.93693	3.91967	3.7726	0	0	0	0	0	0	0	0	0	0.1075	0	0.0358333	0	0.241922	0.087995	0.109972	0	0	0	0	0	0	0	0	0	0.1025	0	0.0341667	1.25485	0.386713	1.34715	0.996237
PhuMADS15	0.63466	0	0.140125	0.258262	0.071638	0	0	0.0238793	0	0	0	0	0.065573	0.175822	0	0.080465	0	0.034737	0	0.011579	0.150917	0.083796	0.071859	0.102191	0.296973	0.394087	0.858937	0.516666	0.257559	0.087691	0.495339	0.280196	0	0	0.062468	0.0208227
PhuMADS7	0.27259	0.285626	0.480035	0.346084	0	0	0.002937	0.000979	0	0.0489	0.088283	0.0457277	0.120973	0.279998	0.130977	0.177316	0	0	0	0	0.055454	0.212529	0.149654	0.139212	0	0	0.166086	0.055362	0.043172	0.058527	0	0.0338997	0	0	0.069814	0.0232713
PhuMADS35	0.671441	0.349855	0.841648	0.620981	0	0.072617	0	0.0242057	0.11687	0	0.064409	0.0604263	0.511112	0.985824	0.685568	0.727501	0.208211	0.153924	0	0.120712	0.121956	0.292315	0.084783	0.166351	0.198319	0.169271	0.838251	0.401947	0.142053	0.094614	0.1571	0.131256	0.765171	0.237316	0.959303	0.65393
PhuMADS22	4.17307	5.01149	4.92777	4.70411	0	0	0	0	0	0	0	0	0	0	0	0	0	0	0	0	0	0	0	0	0	0	0	0	0	0.104026	0.206018	0.103348	0.896533	0.750293	1.59735	1.08139
PhuMADS80	0.05702	0.051154	0	0.036058	0.069745	0	0	0.0232483	0	0	0	0	0	0	0.079956	0.026652	0.053516	0.053171	0	0.0355623	0	0.056005	0	0.0186683	0	0	0	0	0	0	0	0	0	0	0	0
PhuMADS50	0.057127	0.06264	0.075811	0.0651927	0	0	0	0	0	0.139166	0	0.0463887	0	0	0	0	0	0.066097	0	0.0220323	0.073981	0.212068	0	0.0953497	0	0	0.05731	0.0191033	0.335114	0	0.058575	0.13123	0	0	0.097127	0.0323757
PhuMADS44	0	0.103588	0	0.0345293	0	0	0.361107	0.120369	0.217789	0	0	0.0725963	0	0	0.090781	0.0302603	0	0.08087	0.08241	0.0544267	2.32442	4.44118	2.79408	3.18656	0.037963	0	0.119032	0.0523317	0	0.204942	0.086141	0.0970277	0.106182	0.240925	0	0.115702
PhuMADS54	0	0.050325	0.007225	0.0191833	0.826706	0.904645	0.538578	0.756643	2.73644	4.2299	1.34706	2.77113	0	0	0	0	0	0	0	0	0.225116	0.227077	0.365315	0.272503	0.994807	0.848477	0.857895	0.900393	1.09851	1.7467	0.86647	1.23723	1.60748	0.889437	0.700105	1.06567
PhuMADS5	0.476367	0.62261	0.833893	0.64429	3.58008	2.97731	1.94214	2.83318	0.886326	0.961049	0.528837	0.792071	0.23115	0.680812	0.171693	0.361218	2.21194	1.82007	2.7265	2.25284	16.331	28.4	30.0417	24.9242	1.24645	0.425293	2.03899	1.23691	1.42651	1.63067	2.10192	1.7197	1.74486	3.28785	0.898713	1.97714
PhuMADS79	2.86787	4.60266	3.60567	3.69207	0.311265	0.636301	0.643336	0.530301	4.67039	4.19061	2.78306	3.88135	2.58175	4.90877	3.88148	3.79067	6.25091	4.07762	5.14767	5.15874	6.71636	11.2831	15.0852	11.0282	1.49964	2.17474	2.72884	2.13441	1.55527	1.75072	1.98951	1.76516	3.16187	2.44752	2.91421	2.8412
PhuMADS27	1.20948	1.92434	1.59596	1.57659	0.011145	0	0	0.003715	0.367022	0.522433	0.058057	0.315837	5.04139	4.37925	4.41542	4.61202	0	0	0	0	1.62669	4.08927	4.17178	3.29591	0	0.13926	0.253957	0.131072	0.629862	0.112476	0.131608	0.291315	2.25769	1.68659	2.78963	2.24463
PhuMADS71	0.199957	0.153775	0.41899	0.257574	8.20145	9.41868	8.28884	8.63632	0.062112	0	0.156241	0.0727843	0.080149	0.065663	0.064397	0.0700697	0.041329	0	0	0.0137763	17.2324	12.3235	11.3974	13.6511	4.82582	3.24375	4.17803	4.08253	1.15461	1.75033	2.16982	1.69159	0.985506	1.79942	0.393486	1.05947
PhuMADS59	0.152744	0.086674	0	0.079806	0	0	0	0	0.121097	0	0	0.0403657	0	0	0	0	0	0	0	0	0	0	0	0	0	0	0	0	0	0.521559	0	0.173853	0	0	0	0
PhuMADS83	3.53221	5.78061	4.91204	4.74162	0	0	0.079789	0.0265963	0	0	0	0	0	0.136149	0	0.045383	0.16268	0	0	0.0542267	0	0	0	0	0	0	0	0	0.151383	0.365548	0.079595	0.198842	1.28742	1.29873	1.29489	1.29368
PhuMADS39	0	0	0	0	0	0	0	0	0	0	0	0	0	0	0	0	0	0	0	0	0	0	0	0	0	0	0	0	0	0	0	0	0	0	0	0
PhuMADS55	0.069677	0.307816	0.15366	0.177051	0	0	0	0	0	0	0	0	0	0	0	0	0	0	0	0	0	0	0	0	0	0	0	0	0	0	0	0	0	0	0	0
PhuMADS69	0.538207	0.380076	0.930738	0.61634	0.101654	0.109536	0	0.0703967	0.516384	0.039847	0.3535	0.303244	0.230261	0.166684	0.114384	0.170443	0.339118	0.440059	0.241694	0.34029	0.032505	0.246282	0.348496	0.209094	0	0.376761	0.258939	0.2119	0.240324	0	0	0.080108	0.271913	0.278263	0.448864	0.333013
PhuMADS66	4.88997	6.6156	5.56438	5.68998	2.26531	1.33729	1.94027	1.84763	1.20207	1.67233	2.16895	1.68111	4.51998	2.78365	3.62762	3.64375	5.60904	5.04277	4.98869	5.2135	3.1246	4.36806	3.87882	3.7905	2.21739	3.39926	2.33956	2.65207	2.09975	2.89016	1.04468	2.01153	2.49122	2.22049	5.49969	3.4038
PhuMADS25	0.558821	0.147585	0.201213	0.30254	0	0	0.053756	0.0179187	0	0	0.030325	0.0101083	0	0.035953	0	0.0119843	0	0	0	0	0.119454	0.167574	0	0.095676	0.158429	0.250952	0.091145	0.166842	0	0	0	0	0	0	0.057078	0.019026
PhuMADS52	0.308731	0.062107	0.151156	0.173998	0	0	0.06449	0.0214967	0	0	0	0	0.153729	0	0	0.051243	0	0	0	0	0.273539	0.193852	0.384324	0.283905	0.113476	0.177607	0.098478	0.129854	0	0.13895	0.053194	0.064048	0.03582	0.002626	0	0.0128153
PhuMADS3	0.301477	0.204524	0.100322	0.202108	0.071776	0.238328	0.085471	0.131858	0.120249	0	0	0.040083	0	0	0	0	0	0	0	0	0.498031	1.21864	0.861794	0.859489	0.035583	0	0	0.011861	0.033394	0	0.069248	0.034214	0.204965	0.079549	0	0.094838
PhuMADS13	2.51957	2.86498	2.18904	2.52453	36.6669	29.9301	33.7332	33.4434	1.68181	2.57685	2.11791	2.12552	2.68336	2.50817	1.99488	2.39547	2.56004	2.74801	2.44409	2.58405	16.7254	10.8122	8.7352	12.0909	25.4085	18.5253	23.2322	22.3886	10.9722	12.9671	12.0655	12.0016	6.17184	8.00026	3.60769	5.92659
PhuMADS84	0.878117	0.791385	0.628761	0.766088	62.7163	52.5092	56.6731	57.2995	3.34328	3.45453	2.55988	3.11923	0.945617	0.466752	0.721622	0.71133	1.76806	1.52001	1.00789	1.43199	26.1669	14.0174	11.4366	17.207	45.8188	33.0475	36.262	38.3761	22.5319	23.3708	21.9621	22.6216	10.2676	17.5278	6.0044	11.2666
PhuMADS68	0	0.294895	0	0.0982983	0	0	0	0	0.146597	0.07643	0	0.0743423	0	0.110989	0.024935	0.045308	0	0	0	0	0.148188	0	0.04417	0.0641193	0	0.071443	0.049875	0.0404393	0	0	0	0	0	0	0	0
PhuMADS76	0.584445	0.113115	0	0.23252	32.4585	30.7006	30.6129	31.2573	1.47281	0.974341	0.842535	1.09656	0	0.216568	0.299681	0.172083	0.074406	0.086239	0	0.0535483	13.3656	10.031	7.38678	10.2611	22.0406	15.1252	18.9628	18.7096	11.5223	11.2192	9.6261	10.7892	3.93242	5.60695	2.89463	4.14466
PhuMADS4	9.25469	7.32044	7.24967	7.9416	97.1949	114.061	115.038	108.765	243.92	232.001	235.261	237.061	24.6881	30.1433	28.7978	27.8764	3.85743	4.07313	1.25332	3.06129	112.651	100.817	108.224	107.231	113.344	118.797	103.778	111.973	95.722	104.671	74.2235	91.5389	120.543	70.8791	116.908	102.777
PhuMADS53	4.55068	3.20187	2.39718	3.38324	30.2125	35.4223	30.7925	32.1424	24.597	25.4788	27.8596	25.9785	15.0162	13.1726	15.2588	14.4825	1.66917	1.27463	0.510589	1.15146	25.7917	21.3162	18.589	21.899	27.8059	25.7723	25.0539	26.2107	20.5796	23.4495	15.1102	19.7131	19.4017	13.6076	24.0471	19.0188
PhuMADS40	4.13453	3.03812	3.04097	3.40454	50.6996	54.1535	54.7889	53.214	205.717	200.678	202.527	202.974	25.3217	29.4146	31.5241	28.7535	17.2257	18.0854	9.5307	14.9473	113.875	122.916	130.563	122.451	77.7317	91.2583	73.6514	80.8805	61.1868	67.8218	42.2144	57.0743	67.6232	45.1762	85.0377	65.9457
PhuMADS18	0	0	0	0	0	0	0	0	0	0	0	0	0	0	0	0	0	0	0	0	0	0.217876	0	0.0726253	0	0	0	0	0	0	0	0	0	0	0	0
PhuMADS58	1.70578	1.81733	1.41103	1.64471	53.7673	56.8242	58.6859	56.4258	177.757	178.596	180.997	179.117	12.671	14.2475	15.7972	14.2385	4.95264	3.99727	2.90947	3.95312	77.2959	67.4914	66.5914	70.4596	64.6899	70.0327	62.6962	65.8063	66.3461	90.3962	58.8601	71.8675	121.468	75.1321	103.796	100.132
PhuMADS63	1.12652	0.624797	0.708222	0.819847	82.9305	79.2906	86.0033	82.7414	274.923	271.411	287.513	277.949	13.433	13.9546	16.8849	14.7575	12.8528	16.6121	9.05047	12.8385	153.882	132.366	148.15	144.799	136.315	154.086	123.06	137.821	95.9258	92.8086	58.1468	82.2937	56.8696	40.9581	70.4266	56.0847
PhuMADS21	48.0288	40.1326	44.9943	44.3852	1.52602	0.885352	1.81181	1.40773	1.81451	0.959421	1.75864	1.51086	2.08973	2.88543	3.14178	2.70565	0.07231	0	0.085896	0.0527353	6.01896	4.0909	4.10739	4.73908	9.84755	12.1546	12.935	11.6457	9.58213	7.09284	6.11245	7.5958	4.10611	5.37241	7.5054	5.66131
PhuMADS65	43.93	31.9028	29.594	35.1423	0.073762	0.382643	1.13155	0.529318	0	0	0.077902	0.0259673	1.56167	3.08561	4.12763	2.92497	0	0.1827	0.103928	0.0955427	4.47568	2.31311	1.55139	2.78006	10.7614	14.0946	17.83	14.2287	9.65261	5.78241	4.93836	6.79112	3.54329	5.56204	8.05717	5.72084
PhuMADS28	41.0956	48.2547	46.5997	45.3166	0	0.245924	0.899736	0.381887	7.98669	10.4048	10.1676	9.5197	31.0785	36.1956	34.3629	33.879	27.8661	20.7708	16.52	21.719	17.0538	17.2227	18.2512	17.5092	10.6138	15.5463	13.6461	13.2687	11.0457	12.1284	7.90701	10.3604	7.59186	8.4297	14.6612	10.2276
PhuMADS72	19.3413	15.2337	18.4384	17.6712	1.46463	1.42468	2.01418	1.6345	9.5826	6.2024	9.04484	8.27661	10.3889	12.6879	13.431	12.1693	5.74513	5.93547	4.02786	5.23615	12.1611	11.3504	11.2659	11.5925	8.24764	10.1661	10.9798	9.79785	9.84336	7.42844	4.04262	7.10481	5.19395	6.33515	10.6253	7.38482
PhuMADS31	40.2536	37.9522	36.1058	38.1039	2.16184	2.50159	2.78185	2.48176	7.15008	7.48193	11.4267	8.68624	10.3399	13.886	12.8338	12.3532	6.39412	5.76113	4.58805	5.5811	20.7845	21.9963	23.9609	22.2472	12.2556	14.6241	15.0981	13.9926	11.6766	9.67955	6.18398	9.18004	6.95644	8.10438	11.0269	8.6959
PhuMADS48	110.788	115.805	114.626	113.74	0	0.584155	0.930404	0.504853	5.24445	5.40739	8.49526	6.38236	9.61784	11.3597	14.5215	11.833	4.9759	2.82747	3.48949	3.76429	10.0305	8.31271	7.80247	8.71524	17.7054	27.1237	25.5757	23.4683	24.9353	19.0728	12.5184	18.8422	13.014	21.4962	24.9078	19.806
PhuMADS23	1.45965	3.56105	2.43257	2.48442	0	0.128103	0	0.042701	0.118149	0	0	0.039383	0.114771	0	0	0.038257	0.5814	0.302917	0.375227	0.419848	0.226044	0.198604	0.377253	0.2673	0.132041	0.514796	0	0.215612	0.269019	0.218995	0	0.162671	0.211352	0.616641	0.663802	0.497265
PhuMADS57	9.93756	9.71921	9.11334	9.59003	0.239621	0.316442	0.464435	0.340166	18.502	18.9605	19.3804	18.9477	17.1	17.0225	17.2026	17.1084	119.525	100.346	87.7211	102.531	26.2975	26.2575	24.3581	25.6377	8.42181	12.0896	10.5576	10.3564	6.02215	8.03317	3.75581	5.93704	4.95107	4.63214	4.12979	4.571
PhuMADS36	81.4468	88.0723	89.8527	86.4573	17.7065	18.3628	19.0382	18.3692	30.7987	23.9692	29.1376	27.9685	75.9052	79.9101	82.1533	79.3228	6.20068	6.77852	8.42783	7.13567	31.2362	33.9036	32.1804	32.4401	27.7936	33.7017	34.7737	32.0896	36.897	38.2624	27.8682	34.3425	40.6619	40.103	79.3078	53.3576
PhuMADS77	70.8662	79.365	74.1611	74.7975	16.3256	18.5302	18.1273	17.661	77.151	78.6291	72.4307	76.0703	136.54	137.876	158.346	144.254	6.56193	4.46387	4.10524	5.04368	35.7768	42.5246	41.4089	39.9035	41.3194	46.1391	41.9159	43.1248	56.9465	70.2205	45.3963	57.5211	92.5706	61.7453	103.443	85.9198
PhuMADS46	25.5587	26.214	26.4422	26.0717	3.43266	3.24181	3.08923	3.25457	14.3501	14.2863	12.1478	13.5947	22.8529	26.713	27.891	25.819	14.8921	10.6618	12.7527	12.7688	12.1785	15.1941	14.183	13.8519	10.2	12.209	12.9754	11.7948	11.0181	12.7392	5.75258	9.83663	16.1876	12.5966	15.8338	14.8727
PhuMADS24	249.414	256.378	238.08	247.957	38.3865	49.056	44.0447	43.829	185.948	193.028	192.417	190.464	250.648	252.04	266.951	256.546	9.09329	8.78651	5.22181	7.70053	132.475	112.892	117.369	120.912	113.188	150.73	137.763	133.894	129.377	128.587	86.8314	114.932	144.058	104.27	184.62	144.316
PhuMADS42	303.239	274.334	263.623	280.399	34.518	41.3217	39.7045	38.5147	251.963	237.92	245.225	245.036	293.218	289.376	317.753	300.116	18.281	19.7111	14.9672	17.6531	166.951	140.113	140.173	149.079	143.326	189.012	190.8	174.379	162.406	147.522	103.134	137.687	176.9	132.491	207.145	172.178
PhuMADS38	0.910555	0.134007	0.08655	0.377037	0.232588	0.085183	0.149337	0.155703	2.37491	3.01118	2.54332	2.64314	7.9518	8.84195	8.33656	8.37677	3.6684	3.32468	3.23769	3.41026	4.54694	6.97062	7.68663	6.40139	1.32806	1.56192	1.91685	1.60228	1.12454	1.29636	1.08136	1.16742	1.07478	0.745175	1.38741	1.06912
PhuMADS60	0.059732	0.161406	0.22705	0.149396	0.45221	0.089614	0.264542	0.268789	7.05055	7.58499	8.08884	7.57479	39.7059	35.3269	38.551	37.8613	39.9563	45.2271	41.5917	42.2583	13.2803	18.9879	23.7602	18.6761	4.45819	6.53672	4.09384	5.02958	3.92451	4.80712	3.03812	3.92325	9.28175	4.90562	13.639	9.27545
PhuMADS2	18.0857	12.6287	12.7993	14.5046	1.28392	2.23248	0.806766	1.44105	15.1588	13.6583	16.1439	14.987	40.2666	42.3827	45.4429	42.6974	5.91554	5.5363	4.63699	5.36294	17.1959	16.7503	16.277	16.741	13.8713	16.5973	14.1819	14.8835	11.9489	12.913	8.51394	11.1253	9.61529	7.05124	13.398	10.0215
PhuMADS82	0.731163	0.167555	0.065063	0.32126	0	0	0.059473	0.0198243	0.128607	0.18161	0.108842	0.139686	0.149751	0.115746	0.212761	0.159419	5.83324	5.01527	4.25398	5.03416	1.30802	2.04882	2.75159	2.03614	0.39153	0.664822	0.870338	0.64223	0.519539	0.153585	0.133801	0.268975	0	0.033179	0.018958	0.017379
PhuMADS6	14.8764	12.7106	14.2542	13.9471	5.77728	8.24594	6.8534	6.95887	25.2091	26.5187	32.0415	27.9231	61.2936	61.2897	63.7886	62.124	55.5059	57.0326	51.8181	54.7855	33.4687	35.0553	35.8092	34.7777	19.1987	21.9151	18.8193	19.9777	13.6129	16.3049	10.797	13.5716	15.4993	10.5279	23.8159	16.6144
PhuMADS47	16.8523	16.3579	18.2472	17.1525	0.036356	0.105598	0.324439	0.155464	1.90217	1.45382	1.39144	1.58248	29.7074	26.0178	26.846	27.5238	71.4261	66.5442	68.5035	68.8246	9.5862	14.3942	16.0307	13.337	6.5201	8.82175	8.05185	7.7979	5.28521	5.14431	4.13363	4.85438	9.52243	7.76046	15.4448	10.9092
PhuMADS49	0.497721	0.897994	0.464522	0.620079	0	0	0	0	0	0	0	0	1.15251	1.37995	1.48943	1.34063	1.66903	1.52433	1.67766	1.62367	1.16629	1.83493	1.80994	1.60372	0.214947	0.20879	0.201638	0.208458	0.115911	0.318811	0.057524	0.164082	0.092073	0.369643	0.336679	0.266132
PhuMADS16	20.6724	20.9596	18.8604	20.1641	15.3014	15.9572	15.721	15.6598	15.4345	15.6724	16.8901	15.999	26.9403	28.5897	27.02	27.5167	29.8916	26.3489	24.7171	26.9859	36.2418	36.2643	34.8756	35.7939	20.7989	18.3791	25.4774	21.5518	14.3071	15.4903	10.6268	13.4747	16.2466	12.7354	23.6595	17.5471
PhuMADS9	4.38491	4.10169	3.2548	3.9138	5.39375	4.70856	6.13957	5.41396	1.39611	1.85912	1.33286	1.52936	10.2534	9.3688	7.83532	9.15249	0.613496	1.03923	0.302353	0.651693	5.26535	6.08978	4.9167	5.42394	3.62425	3.45949	7.64008	4.90794	3.161	3.7115	3.31174	3.39474	3.41063	3.88919	8.53001	5.27661
PhuMADS56	0.219124	0.096672	0.190313	0.168703	0.417841	0.176607	0.362525	0.318991	0.415273	0.151519	0.281704	0.282832	0.628192	0	0.286735	0.304976	4.49867	5.26187	5.58209	5.11421	1.15557	1.36571	1.3754	1.29889	0.23742	0	0.15833	0.131917	0.153716	0.266067	0.224442	0.214742	0.264183	0	0.408565	0.224249
PhuMADS19	0.088736	0	0	0.0295787	0	0.102378	0.096909	0.066429	0	0.084213	0	0.028071	0	0.096169	0.142277	0.079482	2.21577	1.69431	2.01041	1.9735	0.237174	0.4888	0.289799	0.338591	0.063181	0	0.294295	0.119159	0	0.119841	0	0.039947	0	0	0	0
PhuMADS78	13.0342	13.9838	15.5992	14.2057	2.35181	2.08579	2.29553	2.24438	0.061041	0.359111	0.14923	0.189794	0.475684	0.510254	0.57683	0.520923	6.73658	6.51761	7.19893	6.81771	3.35771	2.03615	2.53442	2.64276	2.95922	4.43412	4.08798	3.8271	4.12985	5.14407	2.36098	3.8783	3.81614	4.70129	7.66018	5.39254
PhuMADS81	0.183035	0.074623	0.093933	0.117197	0	0.053344	0	0.0177813	0.179057	0.251961	0.218136	0.216385	2.12119	2.54087	2.3734	2.34515	51.6881	50.0834	39.2423	47.0046	0.455413	0.74269	0.69415	0.630751	0.138854	0.306515	0.217918	0.221096	0.095047	0.181557	0.241421	0.172675	0.214842	0.135607	0.442048	0.264166
PhuMADS67	18.8447	41.0279	38.9175	32.93	6.2094	9.64297	16.117	10.6565	2.64438	2.2362	2.538	2.47286	18.168	12.0733	17.0647	15.7686	4.09641	4.38753	12.6874	7.0571	2.38268	5.27311	4.49068	4.04882	0.529131	1.14829	0.938994	0.872139	2.57076	6.97095	2.80738	4.11636	61.8697	41.7804	105.187	69.6123
PhuMADS33	0	0.262503	0.061122	0.107875	0.176162	0	0.06316	0.079774	0	0	0	0	0.091976	0	0	0.0306587	0	0.083633	0.199024	0.094219	0.98332	1.36122	2.01249	1.45234	0.102187	0.224788	0	0.108992	0	0.079403	0.060175	0.046526	0	0	0.096072	0.032024
PhuMADS75	0	0	0	0	0	0	0	0	0	0	0	0	0	0	0	0	0	0	0	0	2.06863	3.6484	9.65882	5.12528	0	0	0	0	0	0	0	0	0	0	0	0
PhuMADS32	20.183	20.1067	18.0176	19.4358	24.0325	21.9485	24.0813	23.3541	3.2115	3.43485	3.40286	3.34974	2.61225	3.3248	3.6061	3.18105	0.520192	0.448668	0.311498	0.426786	25.778	22.4401	27.5839	25.2673	21.3098	17.4935	20.8992	19.9008	11.6875	12.4992	7.26808	10.4849	9.65513	11.0913	13.5926	11.4463
PhuMADS30	0	0.124127	0.122218	0.082115	0.171944	0.242294	0.372326	0.262188	0.482793	0.427789	0.715127	0.541903	0.235873	0.229006	0.097549	0.187476	0.045382	0	0	0.0151273	0.194387	0	0.130091	0.108159	0.578835	0.259129	0.345712	0.394559	0.422485	0.360479	0.32364	0.368868	0	0.193336	0.404216	0.199184
PhuMADS43	0	0	0	0	0.17983	0.13787	0.115069	0.144256	0.439021	0.649178	0	0.362733	0.360997	0.462496	0.163112	0.328868	0.036919	0	0	0.0123063	0.297577	0.20104	0.242665	0.247094	0.102704	0.123598	0.360173	0.195492	0.117977	0.173901	0.515233	0.269037	0	0.150709	0	0.0502363
PhuMADS14	0.08414	0	0.107155	0.063765	0.245187	0.093147	0.205672	0.181335	1.30499	1.6116	1.70941	1.542	0.038474	0	0.069021	0.0358317	0.475127	0.390317	0.256422	0.373955	0.161906	0.10768	0.171819	0.147135	0.240264	0.40464	0.465081	0.369995	0.309434	0.384799	0.149833	0.281355	0.5793	0.238037	0.415709	0.411015
PhuMADS17	0	0.1112	0.15035	0.0871833	0	0	0	0	0	0	0.053358	0.017786	0	0	0	0	0.109118	0.114393	0.173557	0.132356	0.321113	0.402359	1.02817	0.583881	0.087048	0.062598	0	0.049882	0.017269	0.100046	0	0.039105	0	0.061312	0	0.0204373
PhuMADS29	0.117028	0.468173	0.215651	0.266951	0.112695	0.125438	0	0.0793777	0.121254	0.176558	0.305904	0.201239	2.21111	1.49936	1.7805	1.83032	1.03817	0.925599	1.89628	1.28668	1.0125	0.823997	0.508746	0.781747	0.218201	0.732908	0.291159	0.414089	0.079134	0.49378	0.181932	0.251615	0.488338	0.190837	1.00509	0.561421
PhuMADS41	4.15105	2.73466	2.0318	2.9725	0.298645	0.107741	0.26888	0.225089	3.10327	2.25551	3.25309	2.87063	10.207	9.86938	12.6157	10.8974	13.2863	10.7857	8.62881	10.9002	6.83218	7.52315	8.77579	7.71037	2.7281	2.38397	2.068	2.39336	2.44386	2.99822	0.94506	2.12905	0.89256	1.32676	2.1964	1.47191
PhuMADS34	7.569	11.0133	11.7585	10.1136	1.75737	3.0019	2.93036	2.56321	3.45301	4.06259	4.95857	4.15806	18.237	15.2993	15.6292	16.3885	8.96582	9.61884	9.62943	9.4047	8.41824	6.71203	7.17875	7.43634	3.47946	3.79096	3.69091	3.65378	4.47387	6.21601	3.99816	4.89601	11.5632	10.6386	15.7929	12.6649
PhuMADS70	1.66987	2.32101	1.46466	1.81851	0.210179	0.133096	0.147733	0.163669	2.26971	2.05244	1.46525	1.92913	2.5397	2.37389	2.41374	2.44244	10.785	8.27221	10.0898	9.71565	0.928232	1.37802	0.94426	1.0835	0.889571	0.746268	0.837357	0.824399	1.30603	1.14404	0.45581	0.968628	1.39674	0.82605	1.11783	1.11354
PhuMADS61	0.126084	0.185722	0.077021	0.129609	0.087571	0.029761	0.231062	0.116131	0.301783	0.662976	0.585373	0.516711	0.980386	0.818361	0.99352	0.930756	0	0.095118	0	0.031706	0.244372	0.103011	0.196763	0.181382	0.576882	0.443764	0.436873	0.48584	0.784745	0.359486	0.40826	0.517497	0.186513	0.202244	0.193905	0.194221
PhuMADS20	38.6929	45.2424	42.3647	42.1	0.0676	0.19877	0.452589	0.239653	0.158636	0.073823	0	0.0774863	1.6127	2.08035	2.68106	2.1247	0.035159	0	0.096566	0.0439083	4.57839	4.45003	4.72485	4.58442	6.11694	10.3413	12.2715	9.57658	7.59286	6.44732	3.79237	5.94418	8.25713	10.3609	14.5612	11.0598
PhuMADS37	126.608	141.335	134.015	133.986	0.064725	0.340221	1.32182	0.575589	0.434414	0.426212	0.139776	0.333467	5.35898	6.89223	7.98781	6.74634	0.056307	0.306174	0.045112	0.135864	14.7377	10.4209	11.1155	12.0914	17.3769	29.5091	36.2855	27.7239	28.0358	23.0261	11.7387	20.9335	24.6039	29.7139	37.4064	30.5747
PhuMADS62	128.371	148.918	146.324	141.204	0.36924	0.704503	1.55113	0.874957	1.28402	1.44949	1.63427	1.45592	5.8643	5.37995	7.13217	6.12548	0.062544	0.089524	0.225898	0.125989	9.69312	9.59526	8.04217	9.11018	16.7392	25.0714	28.6464	23.4857	26.8885	23.103	12.1586	20.7167	21.6099	29.136	37.165	29.3036
PhuMADS45	84.1305	69.2737	65.4083	72.9375	17.3762	14.8729	18.7285	16.9925	4.63946	5.00358	5.15814	4.93373	14.1314	19.1986	19.4339	17.588	2.52995	2.04531	1.11484	1.8967	30.8677	26.1782	26.7293	27.9251	37.0862	44.9422	49.3468	43.7917	31.9058	25.0111	16.6295	24.5155	18.448	21.0203	27.6603	22.3762
PhuMADS1	58.5442	56.0873	52.2676	55.633	70.0289	76.1042	76.6597	74.2642	15.0478	14.7858	22.0711	17.3016	64.42	69.197	68.4213	67.3461	1.96848	2.27564	1.49258	1.91224	76.9301	60.5698	59.8863	65.7954	79.1827	74.9714	73.1656	75.7733	53.4688	60.2244	41.6768	51.79	46.6822	42.9187	72.2296	53.9435
PhuMADS73	103.102	125.116	115.028	114.415	62.2969	63.3165	65.7866	63.8	14.0813	14.6716	14.3278	14.3602	73.6625	73.3332	79.122	75.3726	1.57536	1.80643	1.12244	1.50141	60.8588	39.4968	41.7418	47.3658	60.273	68.1072	69.9519	66.1107	57.0453	58.7258	34.9741	50.2484	53.3718	59.5567	97.4216	70.1167

## Sheet: Table S8
Table S8. the primer used in this sutdy
Primer	Original Gene ID	Forword primer	Reverse primer
PhuMADS1	Phu00841	CGGCAGGTGACCTTCTGT	CGGCCTCGGTTGGAGAAG
PhuMADS16	Phu03462	AGTCGTGCTGAGAAGGAACCAATT	TCCAGATTCACAAGGTCAGTCACA
PhuMADS21	Phu06222	AACAACACGAGCAGGCAAGTCA	GGTCCTGTCCGATTGTTTCCATCT
PhuMADS3	Phu01151	ACCAGCAAGCAATGTCCTCAATCA	GCTGTTGACTCGTAGAAACCCTGA
PhuMADS32	Phu10749	GATGCTGATGTCGCCGTCATAGTT	CCACTTCCTTCTGTTCCTGCTTCT
PhuMADS34	Phu11143	CAGGCAAGTGACCTTCTCCAAGAG	CCTGCGTTTGTTGTTCACCTTTCG
PhuMADS41	Phu14734	AATGTACGGTGCGCAGGT	TGATTCTCGCGTCAGGCA
PhuMADS42	Phu15189	TGCGATGCTGAGGTTGCA	TCTCCGGCGCTCCATAGT
PhuMADS43	Phu15492	TGGCAAAGGGAGACTGCAG	CGCACGCCCTTCAAACTC
PhuMADS5	Phu01225	CCTTCACAAAACGGCGCC	CCACGTAGAGGTTGCCGG
PhuMADS57	Phu19618	GAGTTGTCTGTGTTGTGCGATGC	GGAATGGAACTGCCTGTACCTGTC
PhuMADS6	Phu02011	ACGCAACCTTTGAGCTCCT	GGCTACCTCTTGCGCCAA
PhuMADS61	Phu20718	GGAGGAGCTGGAGGTGCAATGA	CTCGCCATATTAGCAGCCATCTCAA
PhuMADS63	Phu21043	AACTCAAGCAACAGACAGGTCACT	GTTTAGCATCCCACAGCCTCTTCC
PhuMADS71	Phu24127	CTGAGGTGGCACGGACAG	GCCTCTCCTCCGCTCTCT
PhuMADS84	Phu30109	TGGCAAACGGAGAGCTGG	TGTTGCTGCGTGGTCCTC
PhuMADS9	Phu02326	TGAAGGCATGAGAATGGCAGTTGA	TGAGGGAAGTATCGGAGTCGCTTT
